# Supplementary material for: Engineering a membrane protein chaperone to ameliorate the proteotoxicity of mutant huntingtin
Source: Nat Commun. 2025 Jan 17;16:737. doi: 10.1038/s41467-025-56030-6 (PMC11742450; doi:10.1038/s41467-025-56030-6)
Supplement: Supplementary file 4 — Source Data [file 41467_2025_56030_MOESM4_ESM.xlsx]

## Sheet: Fig. 1
	Fig. 1e										Fig. 1g
		Number of total cells	Number of cells with 97QΔP aggregates	Cells with 97QΔP aggregates (%)								Band intensity of SDS-insoluble 97QΔP	Band intensity of SDS-soluble 97QΔP	SDS-insoluble 97QΔP (%)
	scPEX19-WT	210	209	99.5238							scPEX19-WT	3316985	1998176	62.4061
		161	159	98.7578								2928329	2842361	50.7449
		176	175	99.4318								2943883	2283828	56.313
	scPEX19-FV	133	48	36.0902							scPEX19-FV	256049	7994599	3.10338
		159	53	33.3333								798774	10024146	7.38039
		150	64	42.6667								582751	8190828	6.64211
	scPEX19-FI	158	54	34.1772							scPEX19-FI	193259	8982401	2.10621
		149	62	41.6107								120775	7880332	1.50948
		192	78	40.625								203987	9045282	2.20544
	Fig. 1f

## Sheet: Fig. 2
	Fig. 2d																Fig. 2e
	hsPEX19	Intensity (a.u.)							Normalized Intensity (a.u.)								Time (h)	Fluorescence Intensity (a.u.)
	Time (h)	w/o	0.5X-WT	0.5X-FV	0.5X-FI	1X-WT	1X-FV	1X-FI	w/o	0.5X-WT	0.5X-FV	0.5X-FI	1X-WT	1X-FV	1X-FI			w/o			WT			FV			FI
	0	2643	2936	2627	2903	2718	1502	2894	0.000191851	0.00021312	0.00019069	0.000210724	0.000197296	0.000109028	0.000210071		0.75	24	12	11	20	36	15	24	16	13	27	37	31
	3	12263072	1207923	92737	91334	73247	85493	89894	0.890158	0.0876813	0.00673164	0.0066298	0.00531689	0.00620581	0.00652527		1	1	0	0	0	0	0	3	0	5	8	23	13
	6	12667715	10089361	595169	625834	5522019	91502	113474	0.919531	0.732372	0.0432024	0.0454284	0.400835	0.00664199	0.00823691		1.25	0	2	2	14	2	8	10	0	9	13	24	17
	10	12851623	11153846	3442081	3634099	9399413	100752	427299	0.93288	0.809641	0.249856	0.263794	0.682289	0.00731344	0.031017		1.5	3	10	8	12	27	15	8	11	8	14	30	18
	24	13776285	11248791	7853494	8853026	9502131	232352	3872230	1	0.816533	0.570073	0.642628	0.689746	0.0168661	0.281079		1.75	8	14	12	13	42	18	15	7	15	20	32	33
	Time (h)	w/o	0.5X-WT	0.5X-FV	0.5X-FI	1X-WT	1X-FV	1X-FI	w/o	0.5X-WT	0.5X-FV	0.5X-FI	1X-WT	1X-FV	1X-FI		2	34	34	29	25	34	24	28	29	31	28	51	31
	0	1948	1177	1279	1143	1744	937	998	0.00015264	9.22263e-05	0.000100219	8.95622e-05	0.000136655	7.34206e-05	7.82004e-05		2.25	44	35	36	11	27	9	15	11	12	26	29	27
	3	10794597	1955897	20035	18434	63195	1062	1063	0.845833	0.153258	0.00156988	0.00144443	0.00495178	8.32152e-05	8.32936e-05		2.5	74	67	55	16	37	20	10	12	10	29	29	32
	6	11242338	9853098	261720	662974	3395008	8432	10396	0.880917	0.77206	0.0205076	0.0519487	0.266023	0.000660707	0.0008146		2.75	108	88	97	13	33	19	21	14	14	18	31	28
	10	11572252	10635880	3606509	5569567	7954582	18270	28161	0.906768	0.833397	0.282596	0.436415	0.623298	0.00143158	0.00220661		3	145	123	124	15	25	13	13	14	21	21	35	30
	24	12762084	11089999	5837504	10370307	8610823	194989	2588171	1	0.86898	0.45741	0.812587	0.674719	0.0152788	0.202802		3.25	167	156	157	18	17	19	19	23	18	27	38	31
	Time (h)	w/o	0.5X-WT	0.5X-FV	0.5X-FI	1X-WT	1X-FV	1X-FI	w/o	0.5X-WT	0.5X-FV	0.5X-FI	1X-WT	1X-FV	1X-FI		3.5	189	173	173	19	13	26	20	21	19	36	40	32
	0	1970	1989	1957	1059	1322	958	1087	0.000150981	0.000152437	0.000149985	8.11619e-05	0.000101318	7.34212e-05	8.33078e-05		3.75	206	191	195	19	17	19	22	24	19	28	44	30
	3	11389426	1312635	2662	4490	17863	2403	5009	0.872887	0.1006	0.000204016	0.000344114	0.00136902	0.000184166	0.00038389		4	221	209	225	22	13	26	24	29	27	28	41	36
	6	12148800	10296219	180188	386360	3047260	2734	7186	0.931085	0.789103	0.0138096	0.0296107	0.233542	0.000209534	0.000550736		4.25	234	214	235	23	12	19	24	29	24	33	38	36
	10	12568229	11828819	2964541	5009418	6616034	2403	19467	0.96323	0.906562	0.227203	0.383922	0.507053	0.000184166	0.00149195		4.5	246	223	244	19	13	21	21	28	27	27	43	36
	24	13048000	11849778	6580596	9419931	10024844	209450	2015343	1	0.908168	0.504338	0.721944	0.768305	0.0160523	0.154456		4.75	249	238	258	16	13	26	26	29	21	34	37	34
																	5	266	247	261	19	13	22	15	23	18	32	43	39
																	5.25	280	259	290	33	22	23	30	38	24	34	47	44
	Fig. 2h																5.5	268	257	269	19	14	21	30	32	15	27	36	29
																	5.75	267	254	264	16	15	18	13	28	17	25	32	24
		Number of total cells	Number of cells with 134Q aggregates	Cells with 134Q aggregates (%)													6	278	268	270	13	14	20	20	18	22	32	42	24
																	6.25	279	268	278	16	12	17	19	24	27	24	43	25
																	6.5	281	267	279	30	16	25	22	29	24	31	44	31
																	6.75	287	276	289	30	16	27	26	30	23	34	50	28
	Vector Control	115	66	57.3913													7	294	287	305	30	24	23	31	34	26	32	38	35
		133	79	59.3985													7.25	289	282	299	36	24	28	24	36	29	34	37	34
		116	85	73.2759													7.5	301	291	298	37	24	27	28	38	21	26	42	33
	WT	91	28	30.7692													7.75	312	297	313	33	29	32	28	35	25	33	45	31
		108	37	34.2593													8	308	302	311	37	33	32	26	34	25	27	41	35
		108	33	30.5556													8.25	307	304	319	35	37	34	23	33	30	30	49	36
	FV	113	11	9.73451													8.5	309	307	315	39	39	34	29	40	28	31	37	26
		126	11	8.73016													8.75	317	313	317	43	39	44	24	38	22	33	49	33
		129	15	11.6279													9	311	313	326	51	48	41	23	36	23	30	43	32
	FI	120	19	15.8333													9.25	320	311	331	57	52	53	20	41	30	27	42	40
		92	13	14.1304													9.5	325	318	330	61	64	54	27	33	28	32	41	31
		111	12	10.8108													9.75	328	319	334	70	66	59	27	37	23	30	37	31
																	10	322	325	334	75	79	67	22	41	31	30	35	33
																	10.3	324	323	341	83	74	78	22	44	19	31	43	31
	Fig. 2i																10.5	322	329	341	91	84	77	26	42	21	32	44	31
																	10.8	328	328	346	102	94	84	25	35	25	25	45	31
	Intensity (a.u.)				Normalized Intensity - 134Q-GFP aggregates (%)												11	331	330	344	110	104	90	27	32	15	34	38	39
	Vector control	hsPEX19-WT	hsPEX19-FV	hsPEX19-FI	Vector control	hsPEX19-WT	hsPEX19-FV	hsPEX19-FI									11.3	332	329	346	107	111	102	25	34	29	27	39	33
	2589075	897026	349964	392647	100	34.6466	13.517	15.1655									11.5	337	338	356	124	119	117	22	32	21	22	38	24
	6815099	3579467	919856	1652518	100	52.5226	13.4973	24.2479									11.8	339	332	354	133	136	115	25	34	13	25	41	28
	3356326	2485185	887619	1346437	100	74.0448	26.4461	40.1164									12	346	340	353	132	142	132	23	34	19	33	35	31
																	12.3	343	339	358	152	146	146	25	36	25	34	44	32
																	12.5	349	352	370	167	171	152	32	37	25	37	45	36
																	12.8	350	348	356	161	157	143	19	33	14	23	41	29
																	13	342	339	357	165	174	156	15	27	16	23	31	17
																	13.3	341	337	351	175	178	167	19	26	11	21	41	24
																	13.5	351	340	363	184	184	177	22	32	15	21	41	18
																	13.8	364	368	378	197	211	192	32	45	32	29	44	28
																	14	348	344	368	190	200	182	20	28	14	21	33	21
																	14.3	343	350	373	203	203	185	18	31	13	17	38	21
																	14.5	355	346	367	213	205	200	19	29	14	19	41	23
																	14.8	360	357	369	214	221	212	14	36	17	23	33	22
																	15	365	359	368	220	230	212	21	31	14	24	36	24
																	15.3	389	376	397	244	242	238	34	41	25	34	49	42
																	15.5	364	350	367	228	229	211	14	28	18	22	28	18
																	15.8	363	359	371	235	235	220	13	28	16	18	27	21
																	16	364	361	383	239	242	235	19	31	12	19	35	16
																	16.3	368	368	389	244	254	233	17	23	12	24	34	16
																	16.5	389	389	402	257	267	247	26	38	31	34	43	28
																	16.8	378	364	375	244	250	246	12	22	6	16	36	17
																	17	368	364	385	241	254	237	12	24	13	17	33	14
																	17.3	373	372	387	251	268	249	19	33	7	22	33	14
																	17.5	377	385	393	254	266	256	18	25	19	21	37	19
																	17.8	385	373	393	259	270	265	14	20	11	21	31	22
																	18	395	384	402	274	282	276	25	38	26	31	44	32
																	18.3	376	377	386	258	264	255	11	27	12	18	25	18
																	18.5	378	372	392	269	269	264	9	21	13	16	28	21
																	18.8	384	374	397	263	286	271	15	20	10	17	27	12
																	19	384	373	398	271	285	277	13	26	14	20	29	18
																	19.3	393	385	399	285	288	277	13	28	16	23	28	18
																	19.5	393	396	409	287	295	285	19	28	11	17	36	26
																	19.8	395	386	400	278	296	274	14	29	9	16	31	10
																	20	384	379	399	284	288	284	10	22	12	8	21	13
																	20.3	390	388	400	285	284	270	14	21	3	10	25	14
																	20.5	388	395	410	288	295	278	11	13	5	12	26	12
																	20.8	409	396	412	298	304	298	22	30	19	29	38	20
																	21	403	386	401	284	297	278	8	14	0	14	20	0
																	21.3	390	390	397	282	293	286	2	14	5	12	23	6
																	21.5	400	389	413	290	304	288	7	20	5	5	19	7
																	21.8	403	391	417	294	305	330	8	18	8	20	24	13
																	22	417	397	416	305	317	305	14	20	14	19	27	19
																	22.3	399	403	413	294	306	296	6	12	6	12	20	8
																	22.5	408	400	402	294	299	309	1	12	1	15	17	8
																	22.8	402	392	410	290	302	310	0	13	5	3	17	5
																	23	410	402	407	303	314	307	6	8	4	13	19	10
																	23.3	418	406	419	300	310	317	9	16	4	13	24	11
																	23.5	418	402	429	303	315	313	8	22	12	18	20	15
																	23.8	421	404	426	307	317	304	9	16	3	13	14	4
																	24	411	395	410	300	304	320	3	11	0	4	17	1
																	24.3	425	410	433	328	320	328	9	9	12	17	17	14
																	24.5	424	425	440	337	325	320	10	12	14	30	24	21
																	24.8	426	415	445	325	324	337	3	15	13	23	22	16
																	25	427	412	427	337	328	330	9	8	11	21	19	19
																	25.3	418	435	446	334	320	332	18	10	15	30	14	18
																	25.5	433	426	422	325	326	343	10	15	18	29	16	10
																	25.8	447	431	433	346	334	324	6	13	13	24	19	10
																	26	426	437	446	336	325	328	0	19	26	23	19	14
																	26.3	435	418	442	340	337	320	3	10	15	21	8	7
																	26.5	424	431	441	345	330	333	1	18	6	20	37	1
																	26.8	431	436	448	357	317	336	6	11	4	15	13	6
																	27	423	440	449	342	331	332	3	14	12	18	21	12
																	27.3	425	435	446	357	326	333	7	10	6	28	7	14
																	27.5	438	437	454	353	348	325	10	16	10	26	20	18
																	27.8	421	442	435	357	337	325	11	10	6	20	17	12
																	28	422	430	450	346	331	337	2	18	12	17	27	12
																	28.3	434	430	459	343	326	335	5	14	6	16	10	17
																	28.5	443	427	438	347	342	326	7	3	11	10	12	18
																	28.8	440	423	435	345	343	319	3	9	5	15	10	30
																	29	446	437	446	332	327	327	3	13	8	10	14	14
																	29.3	437	430	439	332	344	330	7	3	15	11	8	23
																	29.5	421	432	441	339	335	330	15	17	13	10	8	6
																	29.8	451	441	437	340	344	313	2	15	16	14	10	1
																	30	428	431	437	346	332	332	7	4	17	14	13	12
																	30.3	442	397	449	336	343	329	10	11	17	9	13	1
																	30.5	429	411	437	335	349	336	7	10	6	10	8	9
																	30.8	439	447	431	345	349	336	6	0	7	11	6	3
																	31	471	426	410	337	347	344	7	1	17	5	17	9
																	31.3	447	423	441	336	336	324	7	15	19	14	10	10
																	31.5	445	424	426	348	344	337	5	16	19	16	4	2
																	31.8	425	425	447	342	352	347	11	9	19	11	12	7
																	32	448	429	442	364	351	337	9	20	20	3	14	8
																	32.3	437	439	425	355	349	355	9	15	21	16	10	8
																	32.5	436	436	470	361	333	335	8	11	21	1	11	11
																	32.8	447	446	434	374	348	370	9	20	18	16	24	15
																	33	467	443	438	369	364	346	16	23	30	18	16	25
																	33.3	444	424	454	355	376	353	14	8	16	32	22	19
																	33.5	450	434	449	372	363	349	7	14	22	22	23	19
																	33.8	456	426	436	355	353	351	22	7	22	27	31	23
																	34	474	450	443	371	347	371	29	2	6	26	27	19
																	34.3	469	439	447	368	347	351	19	29	10	30	27	30
																	34.5	464	431	450	360	361	351	12	14	12	25	24	29
																	34.8	450	454	449	392	379	361	13	13	28	25	37	13
																	35	468	438	455	370	358	378	20	15	24	35	50	23
																	35.3	469	422	427	374	363	372	17	13	23	41	42	45
																	35.5	462	430	442	381	366	359	16	22	22	40	47	45
																	35.8	457	465	463	363	376	373	12	22	13	33	48	44
																	36	478	438	462	380	376	380	15	9	3	41	47	50
																	36.3	469	434	468	392	372	373	16	26	15	37	50	50
																	36.5	461	454	461	361	376	369	15	11	5	49	54	42
																	36.8	470	452	463	373	357	385	17	11	16	48	69	51
																	37	449	461	455	368	389	378	14	17	8	42	67	49
																	37.3	458	455	489	365	382	382	3	14	16	46	57	41
																	37.5	464	459	450	389	378	367	18	7	16	38	66	66
																	37.8	483	458	470	375	385	367	14	19	10	55	64	55
																	38	473	442	489	394	398	390	11	12	1	53	69	75
																	38.3	479	459	485	393	392	387	11	20	19	65	69	86
																	38.5	490	474	474	392	397	392	10	33	13	61	97	61
																	38.8	499	470	464	385	388	392	28	22	15	69	81	73
																	39	476	481	479	397	374	394	22	25	16	75	93	93
																	39.3	485	473	483	395	396	411	6	10	18	79	102	102
																	39.5	482	467	485	419	411	397	14	18	12	80	108	85
																	39.8	490	489	497	414	422	407	26	12	18	80	109	97
																	40	499	481	495	399	415	421	24	23	21	87	119	99
																	40.3	503	477	484	405	417	405	20	8	12	87	112	109
																	40.5	508	481	488	408	416	394	19	23	7	103	115	99
																	40.8	513	469	487	395	418	408	23	30	15	96	121	106
																	41	478	484	491	403	397	413	16	18	24	95	137	94
																	41.3	502	487	476	393	405	417	9	21	1	97	111	105
																	41.5	504	497	481	412	395	413	13	15	7	96	141	109
																	41.8	506	473	486	421	410	405	25	24	19	102	138	122
																	42	509	487	488	392	408	419	21	9	14	111	154	126
																	42.3	518	471	492	414	407	434	30	20	14	103	150	132
																	42.5	509	489	501	416	414	411	21	28	2	116	146	128
																	42.8	511	475	494	407	420	421	21	4	10	102	136	126
																	43	502	490	489	417	418	421	35	16	8	123	137	134
																	43.3	521	496	484	415	406	427	13	13	4	113	153	145
																	43.5	535	498	512	421	408	428	28	11	14	126	165	158
																	43.8	515	496	501	424	423	423	16	14	15	119	158	135
																	44	520	502	499	416	439	431	20	14	8	120	176	155
																	44.3	524	488	487	413	425	431	25	15	7	125	167	156
																	44.5	521	490	496	410	424	428	16	12	10	125	175	136
																	44.8	514	492	506	413	429	423	9	21	11	140	179	155
																	45	512	496	497	426	430	434	19	8	7	129	176	160
																	45.2534	515	503	504	434	432	442	23	6	11	137	178	160
																	45.5034	524	510	503	407	431	413	17	3	5	129	177	141
																	45.7534	526	500	513	413	421	440	27	5	14	128	175	157
																	46.0034	523	500	503	413	432	413	13	11	6	134	188	150
																	46.2534	502	496	508	405	428	432	20	7	2	156	178	163
																	46.5034	520	503	504	429	421	442	21	15	5	140	184	152
																	46.7534	512	492	504	415	425	431	17	10	10	139	198	166
																	47.0034	519	496	495	416	410	423	7	6	1	152	179	156

## Sheet: Fig. 3
	Fig. 3c											Fig. 3h
		hsPEX19	Intensity at 24 h (a.u.)			Normalized Intensity at 24h (a.u.)
	Httex1-51Q-WT	w/o	12105740	9157211	8028731	1	1	1
		WT	9579472	7559608	5773582	0.791317	0.825536	0.719115
		FV	130005	72092	220589	0.0107391	0.0078727	0.027475
		FI	2156251	1565870	1283310	0.178118	0.170999	0.15984
	Httex1-51Q-ΔN	w/o	12159010	7410401	7992771	1	1	1
		WT	11026271	7349398	7696214	0.90684	0.991768	0.962897
		FV	11259112	7062361	7205201	0.925989	0.953034	0.901465
		FI	11001557	6769423	7589890	0.904807	0.913503	0.949594
	Fig. 3f
	Ataxin-78Q	Intensity (a.u.)				Normalized Intensity (a.u.)
	Time (h)	w/o	hsPEX19-WT	hsPEX19-FV	hsPEX19-FI	w/o	hsPEX19-WT	hsPEX19-FV	hsPEX19-FI
	0	1383	1323	1104	1253	0.000277612	0.000265568	0.000221607	0.000251516
	24	2123052	2214948	2029517	1910365	0.426163	0.44461	0.407388	0.38347
	48	4655450	4370377	4444729	4541203	0.934495	0.877272	0.892197	0.911562
	72	4981781	4907300	4838202	4944916	1	0.985049	0.971179	0.9926
	0	1029	1280	1043	1193	0.000218934	0.000272338	0.000221913	0.000253827
	24	1999163	1947713	2218908	2246209	0.42535	0.414403	0.472104	0.477912
	48	4035413	4180495	4066585	3730670	0.85859	0.889459	0.865223	0.793752
	72	4700044	4670943	4590123	4668818	1	0.993808	0.976613	0.993356			Fig. 3i
	0	1277	1078	1081	1145	0.00020056	0.000169306	0.000169777	0.000179829
	24	2748096	2682493	2612709	2234239	0.431604	0.421301	0.410341	0.3509
	48	4821259	4343847	4345468	4459956	0.757206	0.682226	0.68248	0.700461
	72	6367171	6295156	6380319	6331643	1	0.98869	1.00206	0.99442
	Fig. 3g
	N17-Ataxin-78Q	Intensity (a.u.)				Normalized Intensity (a.u.)
	Time (h)	w/o	hsPEX19-WT	hsPEX19-FV	hsPEX19-FI	w/o	hsPEX19-WT	hsPEX19-FV	hsPEX19-FI
	0	1457	1514	1217	1239	0.000179663	0.000186691	0.000150068	0.000152781
	24	2281134	286350	175802	166673	0.281287	0.0353098	0.0216782	0.0205525
	48	7640704	2442534	2107449	2387824	0.942176	0.301189	0.25987	0.294443
	72	8109636	3471834	3545185	3513549	1	0.428112	0.437157	0.433256
	0	1313	1011	1331	1374	0.000184861	0.000142341	0.000187395	0.000193449
	24	2429314	373416	352798	366874	0.34203	0.0525743	0.0496714	0.0516532
	48	6542483	2429343	2098191	2393333	0.921134	0.342034	0.29541	0.336964
	72	7102639	3872136	3592957	3515311	1	0.545169	0.505862	0.49493
	0	1186	1102	1389	1054	0.000139576	0.00012969	0.000163466	0.000124041
	24	3642417	390333	460972	364232	0.428662	0.0459368	0.05425	0.0428651
	48	8287724	1937270	1237545	1268681	0.975351	0.22799	0.145642	0.149306
	72	8497172	3904740	3589016	4072904	1	0.459534	0.422378	0.479325
	Fig. 3j											Fig. 3k

## Sheet: Fig. 4
	Fig. 4c												Fig. 4d
	Fig. 4f												Fig. 4g
		Chaperone
		w/o			hsPEX19-FV			SGTA
	Time (h)	Intensity (a.u.)			Intensity (a.u.)			Intensity (a.u.)
	0	1358	1712	1151	963	1482	1702	1047	1118	1751
	3	8181487	11334025	10528803	6945	2412	19858	8341339	11063086	10323709
	6	8621456	12042955	11462243	7470	31563	27210	8890406	11667395	11687283
	10	9295816	12082244	12005960	44371	99713	106171	9232599	12328672	11774611
	24	10889637	13018855	12221893	295235	110890	525819	10638980	13367796	12002601
		Normalized Intensity (a.u.)			Normalized Intensity (a.u.)			Normalized Intensity (a.u.)
	0	0.000124706	0.000131502	9.41753e-05	8.84327e-05	0.000113835	0.000139258	9.61465e-05	8.58754e-05	0.000143267
	3	0.751309	0.870585	0.861471	0.000637762	0.00018527	0.00162479	0.765989	0.849774	0.84469
	6	0.791712	0.925039	0.937845	0.000685973	0.00242441	0.00222633	0.81641	0.896192	0.956258
	10	0.853639	0.928057	0.982332	0.00407461	0.00765912	0.00868695	0.847833	0.946986	0.963403
	24	1	1	1	0.0271116	0.00851765	0.0430227	0.976982	1.0268	0.982057
	Fig. 4h
	PEX19-bound PEX26 (%)
	hsPEX19-WT	hsPEX19-FV	hsPEX19-FI
	65.2098	49.2934	42.7964
	67.9374	52.554	59.3613
	65.2098	49.2934	42.7964
	Fig. 4i						Fig. 4j						Fig. 4k

## Sheet: Fig. 5
	Fig. 5b										Fig. 5e					Fig. 5f					Fig. 5g
			Fragmentation Score
			1	2	3	4						Vector control	hsPEX19-WT	hsPEX19FV			Vector control	hsPEX19-WT	hsPEX19FV			Vector control	hsPEX19-WT	hsPEX19FV
			Number of neuron				Total Number				days	Number of dead flies				days	Number of dead flies				days	Number of dead flies
	19Q	Vector control	23	0	0	0	23				1	0	0	0		1	0	1	0		1	0	0	0
	134Q	Vector control	2	1	5	11	19				2	0	0	0		2	0	0	0		2	0	0	0
		hsPEX19-WT	7	6	7	5	25				3	0	1	0		3	0	0	0		3	0	0	0
		hsPEX19FV	23	2	2	0	27				4	0	1	0		4	0	0	0		4	0	0	1
											5	1	0	0		5	0	0	0		5	0	0	0
											6	0	0	0		6	1	0	0		6	0	0	0
			Fragmentation Score								7	0	0	0		7	0	0	0		7	0	1	0
			1	2	3	4					8	0	0	0		8	1	0	1		8	0	0	0
			Population (%)								9	0	0	0		9	1	0	0		9	1	0	0
	19Q	Vector control	100	0	0	0					10	0	0	0		10	0	1	0		10	0	1	1
	134Q	Vector control	10.5263	5.26316	26.3158	57.8947					11	0	1	2		11	0	0	0		11	7	4	2
		hsPEX19-WT	28	24	28	20					12	1	0	0		12	1	0	2		12	4	1	0
		hsPEX19FV	85.1852	7.40741	7.40741	0					13	0	0	0		13	0	1	1		13	9	4	2
											14	0	0	0		14	0	0	0		14	27	9	9
											15	0	2	0		15	1	0	0		15	42	27	8
											16	0	0	0		16	0	0	0		16	24	31	15
	Fig. 5c										17	0	1	0		17	0	1	0		17	33	34	29
											18	0	1	1		18	1	0	1		18	14	29	20
	Climbing ability (%)										19	1	0	0		19	0	0	0		19	3	8	21
	W1118			Httex1-20Q			Httex1-93Q				20	1	0	0		20	0	0	2		20	0	2	9
	Vector control	hsPEX19-WT	hsPEX19FV	Vector control	hsPEX19-WT	hsPEX19FV	Vector control	hsPEX19-WT	hsPEX19FV		21	1	1	0		21	0	1	0		21	0	0	3
	92.3077	92.8571	75.2381	70	78.5714	63.0952	58.5714	72.6191	88.5714		22	0	2	4		22	2	0	2		22	0	0	1
	94.8052	89.5238	83.1169	75.7143	88.7755	91.4286	51.6484	70.1299	67.1429		23	0	0	0		23	0	1	1		SUM	164	151	121
	87.1429	76.9231	87.013	80.9524	75	79.2208	35.1648	58.5714	67.1429		24	0	1	0		24	5	1	1
	85.7143	82.8571	78.0952	75	76.1905	60.7143	39.5604	54.9451	62.8571		25	1	3	1		25	5	0	0
	90.1099	81.3187	84.4156	75	72.6191	83.1169	63.7363	45.7143	61.4286		26	0	1	1		26	0	0	2
	90.1099	75.8242	79.0476	69.2308	72.7273	65.4762	54.9451	63.8095	64.8352		27	2	1	7		27	0	1	1
	68.3674	73.6264	75.2381	68.1319	61.9048	61.9048	53.8462	55.2381	66.6667		28	0	2	2		28	0	0	1
	87.9121	80.9524	64.8352	77.1429	62.2449	55.2381	43.956	55.2381	59.3407		29	0	3	2		29	0	0	2
		83.3333	65.9341	61.5385				67.5325	65.3061		30	0	0	4		30	2	0	2
	Total number of flies			Total number of flies			Total number of flies				31	5	0	3		31	1	1	2
	102	120	119	105	103	110	101	112	105		32	3	3	1		32	1	3	1
											33	4	4	3		33	3	1	2
	Fig. 5d										34	5	3	4		34	2	3	4
											35	2	4	5		35	7	4	0
	Climbing ability (%)										36	7	4	4		36	1	2	2
	W1118			Httex1-20Q			Httex1-93Q				37	1	2	0		37	4	1	4
	Vector control	hsPEX19-WT	hsPEX19FV	Vector control	hsPEX19-WT	hsPEX19FV	Vector control	hsPEX19-WT	hsPEX19FV		38	6	1	6		38	2	2	1
	90.1099	94.2857	89.5238	79.798	89.899	81.8182	28.5714	39.2857	51.0204		39	6	3	6		39	2	2	3
	87.1429	95.2381	76.6667	90	97.1429	94.8052	24.1758	36.3636	40.9524		40	6	4	8		40	2	3	3
	80.9524	82.963	74.7475	79.0476	98.7013	65	21.4286	29.8701	39.7959		41	7	2	3		41	6	5	3
	78.5185	72.6496	83.7607	64.6465	78.7879	74.0741	17.1429	24.6753	42.8571		42	6	5	5		42	5	1	5
	72.7273	83.3333	82.8947	78.4091	80.8333	73.3333	17.8571	15.7143	25.3968		43	8	5	4		43	1	2	6
	64.7727	83.7607	89.4231	69.4444	80	62.5	26.6667	39.5604	32.6531		44	4	3	4		44	4	3	1
	71.25	93.1818		85.1852	84.4444	84.8214	38.5714	41.7582	38.0952		45	4	6	2		45	6	1	5
	88.75	83.7607		93.6508	66.25	94.0741	10.3896	33.3333	40.9524		46	9	8	7		46	7	4	3
				78.8889	59.596	68.75	15.4762	41.4286	33.6735		47	5	5	5		47	5	4	1
				76.7677	76.7857	81.4815	17.1429		32.8571		48	6	4	3		48	3	1	1
					77.037	83.7037					49	3	8	3		49	10	1	2
					90.3704	73.7374					50	8	6	9		50	8	2	3
					84.9206						51	3	9	2		51	6	1	1
					70.0855						52	5	4	3		52	1	4	3
					80						53	4	3	1		53	3	2	4
					95.5556						54	3	3	12		54	2	4	0
	Total number of flies			Total number of flies			Total number of flies				55	0	4	6		55	6	4	2
	109	102	91	251	205	152	125	103	130		56	1	7	9		56	4	0	1
											57	5	2	2		57	8	1	1
											58	3	1	1		58	3	6	0
											59	0	0	6		59	1	4	3
											60	3	1	7		60	0	5	3
											61	0	2	6		61	2	1	0
											62	0	0	2		62	0	3	1
											63	0	6	0		63	1	1	0
											64	0	4	0		64	3	2	1
											65	0	1	1		65	1	0	0
											Total fli	140	148	167		66	1	1	1
																67	1	0	1
																68	2	1	5
																69	2	1	0
																70	0	0	0
																71	1	1	0
																72	1	2	0
																73	0	2	0
																74	1	0	0
																75	1	2	1
																76	1	2	2
																77	2	2	1
																78	0	1	3
																79	2	1	0
																80	0	1	2
																81	0	2	1
																82	2	1	3
																83	0	0	0
																84	0	0	2
																85	0	2	0
																86	1	0	1
																87	0	0	0
																88	0	0	0
																89	0	0	1
																90	0	0	0
																91	0	0	2
																SUM	159	114	117

## Sheet: Fig. S1
	Fig. S1d										Fig. S1e & S1f
											PolyQ expression	Intensity (a.u.)	Normalized Intensity (a.u.)	Intensity (a.u.)	Normalized Intensity (a.u.)	Intensity (a.u.)	Normalized Intensity (a.u.)
											25QΔP-scPEX19-WT	22998937	1	12235134	1	21553061	1
											25QΔP-scPEX19-FV	2.30688e+07	1.00304	1.19307e+07	0.975117	2.16585e+07	1.00489
											25QΔP-scPEX19-FI	2.23496e+07	0.971768	1.26193e+07	1.0314	2.18892e+07	1.0156
											97QΔP-scPEX19-WT	3.08941e+06	1	921448	1	2.63529e+06	1
											97QΔP-scPEX19-FV	1.70193e+07	5.5089	5.88654e+06	6.38836	1.4438e+07	5.47871
											97QΔP-scPEX19-FI	1.62316e+07	5.25394	5.98107e+06	6.49095	1.45674e+07	5.52782
											Fig. S1g
											Total PEX19 expression	Intensity (a.u.)	Normalized Intensity (a.u.)	Intensity (a.u.)	Normalized Intensity (a.u.)	Intensity (a.u.)	Normalized Intensity (a.u.)
											25QΔP-scPEX19-WT	26685677	1	19547759	1	21043188	1
											25QΔP-scPEX19-FV	32671337	1.2243	16095323	0.823385	19625547	0.932632
											25QΔP-scPEX19-FI	20222608	0.757808	16213209	0.829415	23587542	1.12091
											97QΔP-scPEX19-WT	25625920	0.960287	23055083	1.17942	34633403	1.64582
											97QΔP-scPEX19-FV	24066840	0.901864	32387100	1.65682	22839728	1.08537
											97QΔP-scPEX19-FI	30387365	1.13871	19876313	1.01681	17869994	0.849206
											Fig. S1h
												PEX19F expression (%)	PEX19F expression (%)	PEX19F expression (%)
											25QΔP-scPEX19-WTF	54.2112	57.5609	52.962
											25QΔP-scPEX19-FVF	7.05315	6.79182	4.84967
											25QΔP-scPEX19-FIF	5.24045	4.10557	4.09654
											97QΔP-scPEX19-WTF	61.4122	50.6662	46.5156
											97QΔP-scPEX19-FVF	8.77828	8.96956	6.33875
											97QΔP-scPEX19-FIF	3.5458	5.09826	4.19612

## Sheet: Fig. S4
	Fig. S4c																	Fig. S4d
		scPEX19	Intensity (a.u.)							Normalized Intensity (a.u.)
		Time (h)	w/o	0.5X-WT	0.5X-FV	0.5X-FI	1X-WT	1X-FV	1X-FI	w/o	0.5X-WT	0.5X-FV	0.5X-FI	1X-WT	1X-FV	1X-FI
		0	1370	1113	1028	1121	1121	1159	1307	8.65534e-05	7.03167e-05	6.49466e-05	7.08222e-05	7.08222e-05	7.32229e-05	8.25732e-05
		3	11255029	4696524	6284.3	6515.65	17097.2	2244.44	2489.47	0.711066	0.296715	0.000397027	0.000411644	0.00108016	0.000141798	0.000157279
		6	1.27075e+07	9.71084e+06	123214	128307	3.99272e+06	3959.37	5746	0.802828	0.613508	0.00778436	0.00810611	0.252251	0.000250144	0.000363019
		10	1.35918e+07	1.16532e+07	4.70503e+06	4.81353e+06	1.03693e+07	6726.16	7794.75	0.858699	0.736225	0.297253	0.304107	0.655109	0.000424943	0.000492454
		24	1.58284e+07	1.34187e+07	9.66197e+06	1.03093e+07	1.15193e+07	29212.3	30955	1	0.847764	0.610421	0.651318	0.727762	0.00184556	0.00195566
		Time (h)	w/o	0.5X-WT	0.5X-FV	0.5X-FI	1X-WT	1X-FV	1X-FI	w/o	0.5X-WT	0.5X-FV	0.5X-FI	1X-WT	1X-FV	1X-FI
		0	1002	880	1190	1072	906	937	998	6.95673e-05	6.1097e-05	8.26198e-05	7.44273e-05	6.29022e-05	6.50544e-05	6.92896e-05
		3	1.01727e+07	3806715	13624	9439	15804	2449	2747	0.706278	0.264294	0.000945893	0.000655335	0.00109725	0.00017003	0.00019072
		6	1.24033e+07	10637350	207975	229625	3720176	4026	4798	0.861139	0.738534	0.0144394	0.0159425	0.258286	0.000279519	0.000333118
		10	13673725	11161968	5181833	7172818	8520450	8409	10449.2	0.949345	0.774958	0.359766	0.497997	0.591561	0.000583824	0.000725475
		24	14403323	12042321	9027392	10606188	12800046	41084	43898.4	1	0.836079	0.626758	0.736371	0.888687	0.0028524	0.00304779
		Time (h)	w/o	0.5X-WT	0.5X-FV	0.5X-FI	1X-WT	1X-FV	1X-FI	w/o	0.5X-WT	0.5X-FV	0.5X-FI	1X-WT	1X-FV	1X-FI
		0	1179	1006	940	1143	1117	958	1087	8.27691e-05	7.0624e-05	6.59906e-05	8.02418e-05	7.84165e-05	6.72543e-05	7.63105e-05
		3	9.99393e+06	3.52411e+06	23487.5	4670.73	16835.6	2615.1	2341.36	0.701602	0.247402	0.00164889	0.000327898	0.00118191	0.000183587	0.00016437
		6	1.22281e+07	8.5141e+06	124723	127521	3.11144e+06	5488.07	6066.4	0.858447	0.597714	0.00875588	0.00895232	0.218432	0.000385278	0.000425878
		10	1.34187e+07	9.30829e+06	3.90399e+06	4.75593e+06	9.49361e+06	9552.28	9400.07	0.942033	0.653468	0.274071	0.333879	0.666478	0.000670597	0.000659911
		24	1.42444e+07	1.19749e+07	9.8929e+06	9.65564e+06	1.132e+07	43532.8	49746.6	1	0.840674	0.694509	0.677853	0.794695	0.00305612	0.00349235
	Fig. S4f																	Fig. S4g
		Chaperone	w/o			hsPEX19-FV			NAC
		Time (h)	Intensity (a.u.)			Intensity (a.u.)			Intensity (a.u.)
		0	1311	1458	1447	945	1359	1425	1229	1309	1083
		3	8924485	11412957	9578308	5964	24975	5730	2602622	2315618	3668061
		6	9633561	11843564	10437947	37019	49636	20135	8530163	11291819	11308552
		10	9888058	12891314	10733665	54956	83033	31413	8853294	12917384	11519840
		24	10399140	13216470	12018143	267691	101807	429614	9558793	13336971	11796288
		Time (h)	Normalized Intensity (a.u.)			Normalized Intensity (a.u.)			Normalized Intensity (a.u.)
		0	0.000126068	0.000110317	0.000120401	9.08729e-05	0.000102826	0.000118571	0.000118183	9.90431e-05	9.01138e-05
		3	0.858195	0.86354	0.796987	0.000573509	0.00188969	0.000476779	0.250273	0.175207	0.30521
		6	0.926381	0.896122	0.868516	0.00355981	0.00375562	0.00167538	0.820276	0.854375	0.940957
		10	0.950853	0.975398	0.893122	0.00528467	0.00628254	0.0026138	0.851349	0.97737	0.958537
		24	1	1	1	0.0257416	0.00770304	0.0357471	0.919191	1.00912	0.98154

## Sheet: Fig. S5
	Fig. S5d
	hsPEX19	Intensity (a.u.)			Normalized Instensity (a.u.)
	w/o	8016200	11808289	10738073	1	1	1
	WT	6658313	9772049	8791409	0.830607	0.827558	0.818714
	FV	41995	248658	345168	0.00523877	0.0210579	0.0321443
	FI	1159088	1137442	1596924	0.144593	0.0963257	0.148716

## Sheet: Fig. S6
	Fig. S6a								Fig. S6b														Fig. S6d
	Time (h)	Fluorescence Intensity (a.u.)							Time (h)	Fluorescence Intensity (a.u.)
		Buffer			100 nM Seeds					w/o			WT			FV			FI				hsPEX19	Intensity (a.u.)			Normalized Intensity (a.u.)
	0.75	77	61	77	53	76	51		0.75	55	52	54	67	72	74	64	70	82	68	70	67		w/o	3272959	8247519	4658127	1	1	1
	1	50	35	51	33	46	45		1	34	38	38	42	50	59	42	46	58	44	47	51		WT	3249222	7995841	4468785	0.992748	0.969484	0.959352
	1.25	34	19	34	30	38	32		1.25	34	36	36	37	41	44	36	37	47	34	48	43		FV	3394457	7460945	4598738	1.03712	0.904629	0.98725
	1.5	25	19	25	31	31	31		1.5	29	32	32	26	32	32	24	32	45	29	28	39		FI	3318779	7814431	4531593	1.014	0.947489	0.972836
	1.75	13	7	16	28	32	28		1.75	40	29	47	17	25	23	21	21	41	24	36	33
	2	15	6	22	30	49	41		2	48	50	50	24	20	29	18	25	34	24	42	30
	2.25	23	13	19	47	54	46		2.25	76	65	61	19	15	29	16	26	23	16	27	33
	2.5	18	17	20	63	70	59		2.5	91	84	82	22	22	22	15	33	32	23	27	34
	2.75	25	29	22	72	85	63		2.75	117	109	98	24	27	33	21	36	42	28	33	38
	3	30	35	22	84	94	84		3	122	122	113	26	19	26	18	33	34	16	19	27
	3.25	39	54	27	86	116	89		3.25	143	125	129	19	20	27	23	31	27	23	31	27
	3.5	40	53	21	93	121	101		3.5	153	144	136	19	16	22	19	25	26	21	21	25
	3.75	50	72	47	110	133	110		3.75	160	146	147	19	25	18	25	31	27	28	21	21
	4	75	91	47	121	137	113		4	163	152	155	15	23	24	25	26	21	23	21	24
	4.25	78	93	63	144	149	123		4.25	179	163	164	24	23	21	18	28	17	22	21	26
	4.5	85	108	75	132	151	129		4.5	173	168	165	17	10	18	19	25	17	22	24	19
	4.75	102	116	85	146	160	134		4.75	191	187	163	14	19	20	26	17	11	24	20	20
	5	113	117	93	161	161	138		5	187	172	175	15	15	19	7	25	14	13	14	25
	5.25	113	131	105	153	177	147		5.25	206	186	187	27	17	25	15	18	7	19	20	23
	5.5	131	130	110	169	190	149		5.5	211	197	195	22	22	25	16	29	28	14	26	23
	5.75	130	141	111	169	192	156		5.75	204	188	173	17	20	14	10	25	16	24	21	24
	6	132	145	124	183	203	167		6	214	199	199	28	26	20	17	18	15	23	21	21
	6.25	124	142	116	175	207	164		6.25	205	200	193	30	30	19	7	20	12	14	14	20
	6.5	139	156	126	196	218	182		6.5	216	210	206	32	33	18	22	14	14	17	21	18
	6.75	154	149	133	202	209	177		6.75	229	226	215	40	46	38	24	19	20	18	22	29
	7	154	160	143	211	222	189		7	238	219	222	45	49	42	28	24	22	30	32	31
	7.25	156	163	142	205	220	200		7.25	243	225	219	50	46	41	28	24	21	30	21	19
	7.5	150	165	141	196	204	176		7.5	223	214	211	38	44	32	18	9	6	15	20	8
	7.75	172	174	157	205	227	195		7.75	231	219	218	45	55	34	18	15	5	32	15	8
	8	173	179	151	216	234	199		8	242	226	226	61	68	44	29	19	11	22	19	24
	8.25	165	172	149	204	225	190		8.25	229	223	218	53	50	32	20	17	0	15	6	7
	8.5	183	184	173	211	238	207		8.5	246	238	228	56	65	49	32	23	17	27	17	23
	8.75	175	186	167	224	240	199		8.75	249	242	225	74	77	57	28	14	13	35	20	20
	9	168	177	159	215	246	202		9	242	231	227	59	69	47	14	4	0	20	6	14
	9.25	183	200	175	240	257	214		9.25	246	241	241	80	84	55	25	11	17	30	19	12
	9.5	175	182	160	225	241	208		9.5	247	239	233	72	81	65	17	10	3	17	5	7
	9.75	181	185	164	224	246	206		9.75	246	236	222	74	79	56	22	6	9	25	5	11
	10	187	201	182	235	258	223		10	249	254	235	92	103	75	27	30	14	26	18	11
	10.25	182	187	168	231	245	222		10.25	250	234	224	82	95	66	12	7	11	16	6	12
	10.5	185	192	174	249	262	240		10.5	260	253	238	104	102	77	29	19	18	29	13	17
	10.75	195	207	193	242	269	221		10.75	263	250	237	106	107	81	22	24	17	28	18	9
	11	183	185	172	249	259	227		11	253	245	228	97	99	68	14	6	0	16	8	8
	11.25	203	216	191	257	272	232		11.25	262	266	243	110	123	98	28	14	21	31	13	20
	11.5	192	199	187	250	261	238		11.5	266	249	235	114	112	100	13	15	0	21	16	5
	11.75	186	189	183	258	275	240		11.75	265	251	231	102	113	95	10	5	1	20	7	0
	12	210	205	192	264	279	246		12	277	266	248	125	137	93	23	14	26	31	17	17
	12.25	201	208	181	254	273	226		12.25	259	253	236	121	113	94	13	0	4	12	0	1
	12.5	204	208	190	263	277	246		12.5	277	258	240	125	130	102	17	6	0	15	10	10
	12.75	215	211	200	276	287	248		12.75	278	263	248	126	139	109	25	12	19	30	21	13
	13	190	202	181	255	269	237		13	267	262	249	119	134	100	13	0	2	10	0	0
	13.25	211	223	188	274	288	258		13.25	274	269	249	126	146	110	14	6	13	18	6	19
	13.5	213	214	194	264	292	255		13.5	276	276	252	146	144	121	17	19	2	25	17	8
	13.75	220	212	206	275	292	258		13.75	276	275	254	131	141	122	14	14	14	16	22	13
	14	205	223	204	283	284	270		14	270	261	243	144	145	128	3	4	3	21	18	16
	14.25	217	216	215	287	299	276		14.25	285	276	258	154	148	134	14	16	14	15	29	22
	14.5	216	222	214	276	294	275		14.5	293	278	258	143	150	134	19	14	13	19	18	11
	14.75	220	228	211	284	300	276		14.75	294	287	268	147	160	136	8	15	6	5	23	17
	15	221	223	222	293	298	291		15	280	282	265	152	162	145	19	16	7	24	26	20
	15.25	228	232	225	301	293	272		15.25	295	277	274	162	163	136	7	26	18	23	20	22
	15.5	237	240	227	297	313	292		15.5	293	287	277	160	165	142	8	13	9	22	29	19
	15.75	232	235	225	312	312	292		15.75	294	295	272	156	179	143	13	11	9	24	21	21
	16	240	243	217	305	314	285		16	301	291	283	164	176	144	27	24	10	15	28	17
	16.25	238	242	228	329	321	304		16.25	305	285	277	161	173	150	21	16	7	19	25	17
	16.5	229	240	231	311	322	296		16.5	302	301	283	171	179	151	21	14	12	24	26	19
	16.75	232	242	232	319	332	299		16.75	304	296	284	172	177	151	5	10	3	14	26	14
	17	239	245	235	322	329	307		17	309	295	288	177	173	166	14	12	2	14	21	23
	17.25	240	242	228	321	325	300		17.25	304	297	287	165	181	161	15	9	11	24	22	19
	17.5	239	249	226	327	328	311		17.5	320	308	283	181	179	161	12	11	5	22	17	25
	17.75	242	239	235	322	324	306		17.75	319	300	275	174	173	154	5	9	8	19	23	19
	18	243	251	236	320	336	303		18	316	306	290	174	178	164	6	16	20	16	21	19
	18.25	236	244	234	326	349	312		18.25	310	303	288	185	187	166	14	10	13	22	19	20
	18.5	231	247	237	330	335	317		18.5	320	314	289	178	189	171	9	17	14	16	16	12
	18.75	241	256	238	339	334	313		18.75	313	313	296	184	186	155	17	12	9	21	16	12
	19	247	260	243	326	333	322		19	321	314	295	184	192	163	14	17	13	13	18	18
	19.25	240	254	236	327	341	314		19.25	315	302	295	188	188	173	13	19	9	11	22	15
	19.5	246	262	237	326	344	323		19.5	317	319	290	173	197	168	7	11	7	5	12	10
	19.75	236	249	240	340	342	314		19.75	325	324	298	190	200	175	2	20	14	11	22	12
	20	249	259	236	329	338	316		20	313	323	296	192	189	179	13	17	8	17	22	28
	20.25	246	256	240	337	353	317		20.25	325	310	303	186	210	174	8	3	14	17	25	21
	20.5	244	264	246	344	342	320		20.5	323	322	292	182	189	183	15	10	2	17	13	19
	20.75	250	253	242	347	350	318		20.75	331	319	305	193	202	181	11	6	11	21	21	17
	21	247	265	237	324	352	317		21	325	320	301	187	198	164	10	5	5	16	19	13
	21.25	251	266	240	342	350	336		21.25	341	313	307	191	212	170	14	9	6	16	19	7
	21.5	255	260	248	346	349	334		21.5	343	318	312	198	198	191	3	0	16	18	12	20
	21.75	264	275	251	339	368	333		21.75	334	337	306	203	210	179	10	5	6	16	13	22
	22	260	264	241	349	356	334		22	330	330	314	209	204	189	14	9	8	14	9	19
	22.25	264	265	246	348	368	335		22.25	333	319	307	201	203	186	5	1	5	12	12	11
	22.5	263	271	255	358	360	345		22.5	342	332	318	205	210	191	19	14	7	11	16	15
	22.75	252	263	245	359	372	357		22.75	342	330	307	209	203	183	6	2	3	7	10	17
	23	264	275	253	355	365	349		23	340	337	309	204	213	195	6	2	8	11	12	18
	23.25	264	275	254	355	362	351		23.25	328	335	313	195	212	185	6	2	9	0	7	13
	23.5	265	273	255	354	371	347		23.5	333	342	322	208	210	198	12	7	13	16	13	16
	23.75	264	270	267	355	368	349		23.75	345	332	313	214	219	194	9	4	1	16	8	16
	24	264	274	256	368	378	357		24	355	337	323	213	222	193	8	3	8	9	18	13
	24.25	264	284	260	366	381	350		24.25	348	338	329	204	218	196	3	0	8	8	16	17
	24.5	264	275	266	357	364	365		24.5	353	340	317	211	226	197	3	1	3	13	16	5
	24.75	272	272	257	376	378	356		24.75	353	340	328	212	223	201	3	2	1	8	8	19
	25	265	273	251	363	367	354		25	345	352	323	215	226	206	0	0	2	3	13	4
	25.25	268	287	267	361	384	359		25.25	353	346	336	209	226	202	10	5	6	9	15	11
	25.5	272	283	264	377	388	360		25.5	344	339	332	217	225	204	8	3	1	5	19	9
	25.75	265	278	264	366	377	370		25.75	356	350	338	217	225	210	5	1	1	4	9	12
	26	275	282	268	372	387	371		26	359	357	338	218	226	209	9	4	6	10	12	7
	26.25	280	282	269	383	386	367		26.25	364	351	332	214	224	203	11	6	1	3	8	16
	26.5	284	284	277	377	396	374		26.5	357	359	344	219	232	212	4	0	1	7	12	5
	26.75	274	284	277	382	401	370		26.75	367	364	345	222	234	211	11	6	5	11	13	12
	27	276	283	265	377	401	369		27	362	342	340	217	237	202	11	6	3	9	7	8
	27.25	270	270	265	372	398	361		27.25	362	359	336	221	227	216	0	0	4	7	8	9
	27.5	272	275	251	374	389	372		27.5	361	352	326	214	230	204	10	6	2	12	12	17
	27.75	268	294	267	386	384	359		27.75	357	358	340	217	238	204	7	3	6	18	3	12
	28	267	268	265	377	392	363		28	360	351	339	216	223	198	5	1	1	9	12	10
	28.25	267	291	261	388	402	373		28.25	350	356	334	216	229	198	6	2	1	15	20	22
	28.5	273	283	259	382	390	371		28.5	357	358	337	225	225	205	9	5	0	8	7	18
	28.75	268	275	261	382	380	368		28.75	362	349	340	222	214	203	17	13	8	3	13	16
	29	275	285	265	376	392	369		29	352	357	338	222	218	203	12	8	2	9	12	18
	29.25	267	286	256	376	382	367		29.25	378	357	346	224	224	201	2	1	1	9	4	21
	29.5	274	278	272	388	396	375		29.5	352	350	337	227	213	199	11	7	3	6	20	13
	29.75	269	289	268	393	391	374		29.75	364	348	345	223	235	202	9	5	1	16	11	14
	30	278	287	276	372	403	374		30	354	362	334	227	231	202	14	9	6	16	10	13
	30.25	275	286	264	375	391	367		30.25	359	349	343	221	225	200	11	13	1	12	19	11
	30.5	272	281	268	387	396	364		30.5	351	354	343	226	243	209	7	8	2	7	13	9
	30.75	277	284	290	388	398	369		30.75	371	364	340	226	226	204	9	10	10	4	14	16
	31	283	282	263	375	386	379		31	364	360	338	217	229	198	12	14	4	3	18	2
	31.25	268	291	279	384	410	386		31.25	363	370	355	231	236	198	8	9	6	11	11	16
	31.5	281	288	270	384	402	375		31.5	366	358	350	216	229	203	16	18	3	6	19	1
	31.75	284	290	285	400	402	381		31.75	367	372	348	230	232	207	2	0	9	11	8	18
	32	302	291	268	400	393	378		32	361	359	339	226	238	209	20	22	5	7	4	11
	32.25	287	286	268	392	390	390		32.25	364	353	351	220	230	218	7	8	0	7	18	3
	32.5	284	286	285	403	408	383		32.5	379	372	356	238	238	225	7	8	6	12	11	20
	32.75	276	295	296	384	402	379		32.75	383	363	350	227	231	208	18	20	1	5	11	17
	33	280	294	267	386	402	378		33	381	370	348	227	229	206	7	8	4	10	15	9
	33.25	280	294	285	415	417	389		33.25	382	370	367	236	247	225	13	15	12	17	14	21
	33.5	285	284	269	400	424	392		33.5	384	369	367	235	246	219	23	15	5	9	1	11
	33.75	264	277	275	379	392	366		33.75	370	354	351	220	223	202	12	14	6	0	17	7
	34	287	290	292	400	397	391		34	383	362	357	234	237	214	0	0	4	14	10	11
	34.25	280	298	275	387	403	394		34.25	383	375	369	237	246	225	8	9	1	11	6	11
	34.5	273	288	273	385	392	395		34.5	373	366	337	233	236	209	6	7	2	3	17	5
	34.75	282	305	288	403	432	397		34.75	387	377	358	238	241	214	0	0	4	10	19	14
	35	277	281	279	396	410	385		35	383	375	356	224	235	212	11	13	3	12	9	0
	35.25	272	298	275	386	409	390		35.25	380	366	349	231	227	203	14	16	4	6	17	1
	35.5	290	303	276	399	427	396		35.5	381	386	351	241	243	214	3	4	8	8	8	12
	35.75	272	288	264	394	400	378		35.75	377	370	351	230	231	209	6	7	1	10	9	2
	36	284	303	280	400	417	397		36	378	377	357	228	243	205	0	1	2	8	0	5

## Sheet: Fig. S7
	Fig. S7a													Fig. S7b
														134Q expression
														Vector control	hsPEX19-WT	hsPEX19-FV	hsPEX19-FI
														1	2.00811	1.30849	1.52822
														1	1.5121	1.59964	1.79292
														1	1.15637	1.33337	1.24138
														Fig. S7c
														PEX19 expression (Total HA-PEX19/PEX19)
														hsPEX19-WT	hsPEX19-FV	hsPEX19-FI
														2.81379	2.58319	2.33958
														3.49102	3.98951	3.92822
														4.39033	4.74889	3.94036
																							0
														Fig. S7d
														HA-PEX19F (%)
														hsPEX19-WT	hsPEX19-FV	hsPEX19-FI
														94.55	97.73	96.43
														97.42	99.34	98.77
														98.38	99.83	98.13

[truncated: 8 more sheets: Fig. S8, Fig. S9, Fig. S10, Fig. S11, Fig. S12, Fig. S13, Fig. S14, Fig. S15]
